# Supplementary material for: PCR Duplication: A One-Step Cloning-Free Method to Generate Duplicated Chromosomal Loci and Interference-Free Expression Reporters in Yeast
Source: PLoS One. 2014 Dec 10;9(12):e114590. doi: 10.1371/journal.pone.0114590 (PMC4262419; doi:10.1371/journal.pone.0114590)
Supplement: S4 Table — Per well averages of microscopy quantifications of this study. The underlying images are available from the Dryad Digital Repository: http://doi.org/10.5061/dryad.gj51n. (XLSX) [file pone.0114590.s006.xlsx]

## Sheet: Means
Strain	WithAlpha	Timepoint	Area	Mean	SD	ncells	Channel	Genotype
ESM356	MinusAlpha	T0	256.392	538.691	36.8679	2606	GFP	wild type
ESM356	MinusAlpha	T1	266.885	535.052	35.9856	2170	GFP	wild type
ESM356	MinusAlpha	T2	264.576	532.566	33.3909	3096	GFP	wild type
ESM356	MinusAlpha	T3	259.44	553.335	34.1174	5035	GFP	wild type
ESM356	MinusAlpha	T4	249.234	548.807	34.369	7162	GFP	wild type
ESM356	PlusAlpha	T1	256.437	538.475	45.0518	1377	GFP	wild type
ESM356	PlusAlpha	T2	286.528	564.228	46.2778	2348	GFP	wild type
ESM356	PlusAlpha	T3	300.518	616.003	51.6844	3044	GFP	wild type
ESM356	PlusAlpha	T4	332.142	607.885	53.3674	2215	GFP	wild type
FHY144	MinusAlpha	T0	244.133	1414.34	171.395	2919	GFP	duplication
FHY144	MinusAlpha	T1	263.656	1450.02	171.748	2121	GFP	duplication
FHY144	MinusAlpha	T2	265.43	1523.05	180.898	2969	GFP	duplication
FHY144	MinusAlpha	T3	261.759	1612.24	190.473	4893	GFP	duplication
FHY144	MinusAlpha	T4	247.797	1708.17	197.657	6358	GFP	duplication
FHY144	PlusAlpha	T1	250.865	1877.77	252.66	1639	GFP	duplication
FHY144	PlusAlpha	T2	294.576	2426.42	333.695	2855	GFP	duplication
FHY144	PlusAlpha	T3	331.827	2778.99	435.992	2317	GFP	duplication
FHY144	PlusAlpha	T4	349.706	2898.27	471.676	1251	GFP	duplication
FHY151	MinusAlpha	T0	250.343	1401.85	161.599	4449	GFP	dup + deletion
FHY151	MinusAlpha	T1	252.685	1345.62	151.503	2416	GFP	dup + deletion
FHY151	MinusAlpha	T2	255.602	1397.96	159.947	3138	GFP	dup + deletion
FHY151	MinusAlpha	T3	245.005	1479.64	164.84	5463	GFP	dup + deletion
FHY151	MinusAlpha	T4	233.946	1585.65	171.274	7458	GFP	dup + deletion
FHY151	PlusAlpha	T1	253.939	1725.48	210.478	2152	GFP	dup + deletion
FHY151	PlusAlpha	T2	275.409	2096.42	246.727	3363	GFP	dup + deletion
FHY151	PlusAlpha	T3	267.463	2378.49	265.518	3953	GFP	dup + deletion
FHY151	PlusAlpha	T4	256.228	2477.03	289.52	2634	GFP	dup + deletion
												README
	wt	FHY144	FHY151
	539	1414	1402
	538	1878	1725
	564	2426	2096
	616	2779	2378
	608	2898	2477
	normalised
	0.18599	0.487923	0.483782
	0.185645	0.648033	0.595238
	0.194617	0.837129	0.723257
	0.21256	0.958937	0.820566
	0.2098	1	0.854727
