# Supplementary material for: PCR Duplication: A One-Step Cloning-Free Method to Generate Duplicated Chromosomal Loci and Interference-Free Expression Reporters in Yeast
Source: PLoS One. 2014 Dec 10;9(12):e114590. doi: 10.1371/journal.pone.0114590 (PMC4262419; doi:10.1371/journal.pone.0114590)
Supplement: S1 Data — FACS raw data. (ZIP) [file pone.0114590.s007.zip › FACS/Information_for_FACS_data.txt]

Samples were processed as described in the manuscript.

Files correspond to the following samples:

Filename					Strain		alpha-factor
Specimen_001_Tube_001.fcs	ESM356		no
Specimen_001_Tube_002.fcs	FHY144		no
Specimen_001_Tube_003.fcs	FHY151		no
Specimen_001_Tube_004.fcs	ESM356		yes
Specimen_001_Tube_005.fcs	FHY144		yes
Specimen_001_Tube_006.fcs	FH151		yes

Note that there is a slight mistake in the FlowJo analysis file:
2N and 4N should be 1N and 2N, respectively.
