# Supplementary material for: PCR Duplication: A One-Step Cloning-Free Method to Generate Duplicated Chromosomal Loci and Interference-Free Expression Reporters in Yeast
Source: PLoS One. 2014 Dec 10;9(12):e114590. doi: 10.1371/journal.pone.0114590 (PMC4262419; doi:10.1371/journal.pone.0114590)
Supplement: S2 Data — qPCR raw data. (ZIP) [file pone.0114590.s008.zip]

Archive with 3 entries (2 files):
- qPCR/
- qPCR/RTqPCR_Tub4Dup_analysis.R
- qPCR/RT_qPCR_Tub4Dup_raw.csv
