# Supplementary material for: PCR Duplication: A One-Step Cloning-Free Method to Generate Duplicated Chromosomal Loci and Interference-Free Expression Reporters in Yeast
Source: PLoS One. 2014 Dec 10;9(12):e114590. doi: 10.1371/journal.pone.0114590 (PMC4262419; doi:10.1371/journal.pone.0114590)
Supplement: S2 Data — qPCR raw data. (ZIP) [file pone.0114590.s008.zip › qPCR/RT_qPCR_Tub4Dup_raw.csv]

Well	Strain	Replicate of	Amplicon	cDNA or gDNA	Sample Type	Cp	Standard
A2	ESM356	A2	TUB4	cDNA	Sample	23.97	0
A3	ESM356	A2	TUB4	cDNA	Sample	24.2	0
A4	ESM356	A2	TUB4	cDNA	Sample	24.17	0
A5	ESM356	A2	TUB4	cDNA	Sample	24.19	0
A6	ESM356	A2	TUB4	cDNA	Sample	24.43	0
A8	ESM356	A8	TUB4	gDNA	Sample	19.76	0
A9	ESM356	A8	TUB4	gDNA	Sample	19.78	0
A10	ESM356	A8	TUB4	gDNA	Sample	19.86	0
A11	ESM356	A8	TUB4	gDNA	Sample	19.92	0
A12	ESM356	A8	TUB4	gDNA	Sample	19.9	0
C2	FHY150	C2	TUB4	cDNA	Sample	22.69	0
C3	FHY150	C2	TUB4	cDNA	Sample	23.67	0
C4	FHY150	C2	TUB4	cDNA	Sample	23.61	0
C5	FHY150	C2	TUB4	cDNA	Sample	23.51	0
C6	FHY150	C2	TUB4	cDNA	Sample	23.61	0
C8	FHY150	C8	TUB4	gDNA	Sample	18.99	0
C9	FHY150	C8	TUB4	gDNA	Sample	19.29	0
C10	FHY150	C8	TUB4	gDNA	Sample	19.26	0
C11	FHY150	C8	TUB4	gDNA	Sample	19.24	0
C12	FHY150	C8	TUB4	gDNA	Sample	19.29	0
E2	ESM356	E2	Actin	cDNA	Sample	19.09	0
E3	ESM356	E2	Actin	cDNA	Sample	19.47	0
E4	ESM356	E2	Actin	cDNA	Sample	19.23	0
E5	ESM356	E2	Actin	cDNA	Sample	19.13	0
E6	ESM356	E2	Actin	cDNA	Sample	19.19	0
E8	ESM356	E8	Actin	gDNA	Sample	19.65	0
E9	ESM356	E8	Actin	gDNA	Sample	19.57	0
E10	ESM356	E8	Actin	gDNA	Sample	19.64	0
E11	ESM356	E8	Actin	gDNA	Sample	19.67	0
E12	ESM356	E8	Actin	gDNA	Sample	19.59	0
G2	FHY150	G2	Actin	cDNA	Sample	19.69	0
G3	FHY150	G2	Actin	cDNA	Sample	19.79	0
G4	FHY150	G2	Actin	cDNA	Sample	19.84	0
G5	FHY150	G2	Actin	cDNA	Sample	19.84	0
G6	FHY150	G2	Actin	cDNA	Sample	19.9	0
G8	FHY150	G8	Actin	gDNA	Sample	19.98	0
G9	FHY150	G8	Actin	gDNA	Sample	20.11	0
G10	FHY150	G8	Actin	gDNA	Sample	20.11	0
G11	FHY150	G8	Actin	gDNA	Sample	19.99	0
G12	FHY150	G8	Actin	gDNA	Sample	20.05	0
J1	FHY150	J1	TUB4	cDNA	Dilution Series	23.84	1
J2	FHY150	J2	TUB4	cDNA	Dilution Series	26.84	0.2
J3	FHY150	J3	TUB4	cDNA	Dilution Series	28.92	0.04
J4	FHY150	J4	TUB4	cDNA	Dilution Series	31.11	0.008
J5	FHY150	J5	TUB4	cDNA	Dilution Series	34.73	0.0016
J6	FHY150	J6	TUB4	gDNA	Dilution Series	20.06	1
J7	FHY150	J7	TUB4	gDNA	Dilution Series	NA	0.5
J8	FHY150	J8	TUB4	gDNA	Dilution Series	24.48	0.1
J9	FHY150	J9	TUB4	gDNA	Dilution Series	26.89	0.05
J10	FHY150	J10	TUB4	gDNA	Dilution Series	29.6	0.01
K1	FHY150	J1	TUB4	cDNA	Dilution Series	23.07	1
K2	FHY150	J2	TUB4	cDNA	Dilution Series	25.46	0.2
K3	FHY150	J3	TUB4	cDNA	Dilution Series	28	0.04
K4	FHY150	J4	TUB4	cDNA	Dilution Series	30.42	0.008
K5	FHY150	J5	TUB4	cDNA	Dilution Series	33.29	0.0016
K6	FHY150	J6	TUB4	gDNA	Dilution Series	18.99	1
K7	FHY150	J7	TUB4	gDNA	Dilution Series	20.57	0.5
K8	FHY150	J8	TUB4	gDNA	Dilution Series	23.62	0.1
K9	FHY150	J9	TUB4	gDNA	Dilution Series	25.96	0.05
K10	FHY150	J10	TUB4	gDNA	Dilution Series	28.6	0.01
L1	FHY150	J1	TUB4	cDNA	Dilution Series	23.65	1
L2	FHY150	J2	TUB4	cDNA	Dilution Series	25.88	0.2
L3	FHY150	J3	TUB4	cDNA	Dilution Series	28.27	0.04
L4	FHY150	J4	TUB4	cDNA	Dilution Series	30.67	0.008
L5	FHY150	J5	TUB4	cDNA	Dilution Series	33.32	0.0016
L6	FHY150	J6	TUB4	gDNA	Dilution Series	19.28	1
L7	FHY150	J7	TUB4	gDNA	Dilution Series	21.72	0.5
L8	FHY150	J8	TUB4	gDNA	Dilution Series	23.71	0.1
L9	FHY150	J9	TUB4	gDNA	Dilution Series	26.13	0.05
L10	FHY150	J10	TUB4	gDNA	Dilution Series	28.55	0.01
M1	FHY150	M1	Actin	cDNA	Dilution Series	19.89	1
M2	FHY150	M2	Actin	cDNA	Dilution Series	22.15	0.5
M3	FHY150	M3	Actin	cDNA	Dilution Series	24.62	0.1
M4	FHY150	M4	Actin	cDNA	Dilution Series	27.16	0.05
M5	FHY150	M5	Actin	cDNA	Dilution Series	29.81	0.01
M6	FHY150	M6	Actin	gDNA	Dilution Series	20.13	1
M7	FHY150	M7	Actin	gDNA	Dilution Series	22.62	0.5
M8	FHY150	M8	Actin	gDNA	Dilution Series	24.88	0.1
M9	FHY150	M9	Actin	gDNA	Dilution Series	27.51	0.05
M10	FHY150	M10	Actin	gDNA	Dilution Series	30.08	0.01
N1	FHY150	M1	Actin	cDNA	Dilution Series	19.87	1
N2	FHY150	M2	Actin	cDNA	Dilution Series	22.24	0.5
N3	FHY150	M3	Actin	cDNA	Dilution Series	24.66	0.1
N4	FHY150	M4	Actin	cDNA	Dilution Series	27.01	0.05
N5	FHY150	M5	Actin	cDNA	Dilution Series	29.82	0.01
N6	FHY150	M6	Actin	gDNA	Dilution Series	20.01	1
N7	FHY150	M7	Actin	gDNA	Dilution Series	22.54	0.5
N8	FHY150	M8	Actin	gDNA	Dilution Series	24.98	0.1
N9	FHY150	M9	Actin	gDNA	Dilution Series	27.2	0.05
N10	FHY150	M10	Actin	gDNA	Dilution Series	29.83	0.01
O1	FHY150	M1	Actin	cDNA	Dilution Series	20.09	1
O2	FHY150	M2	Actin	cDNA	Dilution Series	22.31	0.5
O3	FHY150	M3	Actin	cDNA	Dilution Series	24.77	0.1
O4	FHY150	M4	Actin	cDNA	Dilution Series	27.23	0.05
O5	FHY150	M5	Actin	cDNA	Dilution Series	29.87	0.01
O6	FHY150	M6	Actin	gDNA	Dilution Series	20.15	1
O7	FHY150	M7	Actin	gDNA	Dilution Series	22.46	0.5
O8	FHY150	M8	Actin	gDNA	Dilution Series	24.93	0.1
O9	FHY150	M9	Actin	gDNA	Dilution Series	27.47	0.05
O10	FHY150	M10	Actin	gDNA	Dilution Series	30.28	0.01
B2	ESM356	B2	TUB4	cDNA	-RT_ctrl	35.43	0
B3	ESM356	B2	TUB4	cDNA	-RT_ctrl	33.98	0
B4	ESM356	B2	TUB4	cDNA	-RT_ctrl	34.04	0
B8	ESM356	B8	TUB4	gDNA	NTC Control	NA	0
B9	ESM356	B8	TUB4	gDNA	NTC Control	NA	0
B10	ESM356	B8	TUB4	gDNA	NTC Control	NA	0
D2	FHY150	D2	TUB4	cDNA	-RT_ctrl	36.1	0
D3	FHY150	D2	TUB4	cDNA	-RT_ctrl	34.67	0
D4	FHY150	D2	TUB4	cDNA	-RT_ctrl	36.2	0
D8	FHY150	D8	TUB4	gDNA	NTC Control	NA	0
D9	FHY150	D8	TUB4	gDNA	NTC Control	NA	0
D10	FHY150	D8	TUB4	gDNA	NTC Control	NA	0
F2	ESM356	F2	Actin	cDNA	-RT_ctrl	36.52	0
F3	ESM356	F2	Actin	cDNA	-RT_ctrl	35.3	0
F4	ESM356	F2	Actin	cDNA	-RT_ctrl	35.49	0
F8	ESM356	F8	Actin	gDNA	NTC Control	NA	0
F9	ESM356	F8	Actin	gDNA	NTC Control	NA	0
F10	ESM356	F8	Actin	gDNA	NTC Control	NA	0
H2	FHY150	H2	Actin	cDNA	-RT_ctrl	NA	0
H3	FHY150	H2	Actin	cDNA	-RT_ctrl	37.84	0
H4	FHY150	H2	Actin	cDNA	-RT_ctrl	37.91	0
H8	FHY150	H8	Actin	gDNA	NTC Control	NA	0
H9	FHY150	H8	Actin	gDNA	NTC Control	NA	0
H10	FHY150	H8	Actin	gDNA	NTC Control	NA	0
