# Supplementary material for: PCR Duplication: A One-Step Cloning-Free Method to Generate Duplicated Chromosomal Loci and Interference-Free Expression Reporters in Yeast
Source: PLoS One. 2014 Dec 10;9(12):e114590. doi: 10.1371/journal.pone.0114590 (PMC4262419; doi:10.1371/journal.pone.0114590)
Supplement: S3 Data — Western blot quantifications. (ZIP) [file pone.0114590.s009.zip]

Archive with 3 entries (2 files):
- Western/
- Western/2014_05_07_BlotB_PgkTub4_30s.tif
- Western/Tub4_quantification.xlsx
