# Supplementary material for: PCR Duplication: A One-Step Cloning-Free Method to Generate Duplicated Chromosomal Loci and Interference-Free Expression Reporters in Yeast
Source: PLoS One. 2014 Dec 10;9(12):e114590. doi: 10.1371/journal.pone.0114590 (PMC4262419; doi:10.1371/journal.pone.0114590)
Supplement: S3 Data — Western blot quantifications. (ZIP) [file pone.0114590.s009.zip › Western/Tub4_quantification.xlsx]

## Sheet: Tabelle1
Strain	Gene	Signal	Background	Bg_Subtracted	Dpm1/Pgk1	Mean	SD
ESM356-1-A	Tub4	3910.24	1195.62	2714.62	6.2179				ROI MEASUREMENTS	Area	Mean
ESM356-1-A	Pgk1	1470.34	1033.76	436.582				1	2014_05_07_BlotB_PgkTub4_30s.tif:0411-0204	2232	3910.24
ESM356-1-B	Tub4	4515.09	1299.23	3215.87	12.3314			2	2014_05_07_BlotB_PgkTub4_30s.tif:0412-0300	2232	9829.81
ESM356-1-B	Pgk1	1293.17	1032.38	260.787		9.27205	3.65131	3	2014_05_07_BlotB_PgkTub4_30s.tif:0413-0385	2232	4515.09
ESM356-1-C	Tub4	4060.38	1287.32	2773.07	9.26687			4	2014_05_07_BlotB_PgkTub4_30s.tif:0412-0474	2232	10017.3
ESM356-1-C	Pgk1	1329.62	1030.38	299.245				5	2014_05_07_BlotB_PgkTub4_30s.tif:0413-0560	2232	4060.38
ESM356-1-D	Tub4	6007.85	1504.64	4503.21	14.6023			6	2014_05_07_BlotB_PgkTub4_30s.tif:0414-0646	2232	9300.26
ESM356-1-D	Pgk1	1338.99	1030.6	308.39				7	2014_05_07_BlotB_PgkTub4_30s.tif:0412-0735	2232	6007.85
FHY150-1	Tub4	9829.81	1403.64	8426.17	23.8223			8	2014_05_07_BlotB_PgkTub4_30s.tif:0411-0820	2232	11320.8
FHY150-1	Pgk1	1385.38	1031.67	353.709				9	2014_05_07_BlotB_PgkTub4_30s.tif:0434-0206	2232	1195.62
FHY150-2	Tub4	10017.3	1548.89	8468.44	23.7104			10	2014_05_07_BlotB_PgkTub4_30s.tif:0435-0295	2232	1403.64
FHY150-2	Pgk1	1389.71	1032.55	357.161		23.9804	0.715028	11	2014_05_07_BlotB_PgkTub4_30s.tif:0436-0386	2232	1299.23
FHY150-3	Tub4	9300.26	1515.97	7784.29	25.0143			12	2014_05_07_BlotB_PgkTub4_30s.tif:0436-0473	2232	1548.89
FHY150-3	Pgk1	1341.4	1030.2	311.194				13	2014_05_07_BlotB_PgkTub4_30s.tif:0437-0559	2232	1287.32
FHY150-4	Tub4	11320.8	1608.07	9712.74	23.3746			14	2014_05_07_BlotB_PgkTub4_30s.tif:0437-0642	2232	1515.97
FHY150-4	Pgk1	1449.5	1033.97	415.526				15	2014_05_07_BlotB_PgkTub4_30s.tif:0439-0731	2232	1504.64
								16	2014_05_07_BlotB_PgkTub4_30s.tif:0434-0815	2232	1608.07
				Mean	SD
			WT	1	0.393797
			Duplication	2.58631	0.0298172
